# Supplementary material for: Blubber Cortisol: A Potential Tool for Assessing Stress Response in Free-Ranging Dolphins without Effects due to Sampling
Source: PLoS One. 2015 Feb 2;10(2):e0115257. doi: 10.1371/journal.pone.0115257 (PMC4314064; doi:10.1371/journal.pone.0115257)
Supplement: S1 Data — BLUBBER CORTISOL is the measured level of cortisol (ng) found per gram of blubber. For all two state categorical variables (e.g., PREGNANT) 1 = yes and 2 = no. For SEX, 1 = male and 2 = female. “nc” indicates data was not collected for that individual for that covariate. LATD = degrees latitude, LATM = minutes latitude, LONGD = degrees longitude, LONGM = minutes longitude. LENGTH = total length (cm) and ADRENAL WEIGHT = adrenal mass (g). (CSV) [file pone.0115257.s001.csv]

	ID	BLUBBER CORTISOL (ng/g)	STRANDING (1 = Y, 0 = N)	LATD	LATM	LONGD	LONGM	SEX (1 = M, 0 = F)	LENGTH (cm)	MATURE (1 = Y, 0 = N)	ADRENAL WEIGHT (g)	LACTATING (1 = Y, 0 = N)	PREGNANT (1 = Y, 0 = N)	YEAR	MONTH	DAY
1	KXD0208	67.09	1	32	39	117	9	1	93	0	nc	nc	nc	2011	8	24
2	KXD0053	20.02	1	32	45	117	15	1	104	0	1.3	nc	nc	2003	11	3
3	SW110122	34.27	1	33	0	117	17	1	120	0	nc	nc	nc	2011	2	12
4	SW130041	30.73	1	32	52	117	15	1	122	0	nc	nc	nc	2013	1	16
5	KXD0090	10.42	1	33	4	117	18	1	148	0	nc	nc	nc	2005	5	6
6	SW05410	12.11	1	33	50	118	23	1	163	0	nc	nc	nc	2005	5	19
7	KXD0154	9.33	1	32	59	117	16	1	169	0	nc	nc	nc	2008	8	1
8	KXD0160	30.46	1	33	1	117	17	1	175	0	nc	nc	nc	2009	2	10
9	SJC0017	36.28	1	32	38	117	9	1	182	1	nc	nc	nc	2007	6	5
10	KXD0095	2.97	1	33	6	117	19	1	186	1	nc	nc	nc	2005	7	4
11	KXD0096	20.79	1	33	0	117	17	1	187	1	5.6	nc	nc	2005	7	14
12	KXD0086	17.84	1	33	9	117	21	1	187	1	4.7	nc	nc	2005	3	23
13	KXD0091	67.44	1	32	53	117	15	1	199	1	7.1	nc	nc	2005	5	9
14	SWC-Dd-07151B	43.57	1	32	55	117	16	1	180	1	nc	nc	nc	2007	6	19
15	KXD0216	28.06	1	33	14	117	25	0	74	0	nc	nc	nc	2012	5	15
16	KXD0129	4.86	1	33	6	117	19	0	86	0	nc	0	nc	2007	6	28
17	KXD0164	5.2	1	32	56	117	16	0	91	0	0.6	0	0	2009	4	27
18	KXD0192	26.51	1	32	55	117	16	0	102	0	nc	0	0	2010	10	2
19	KXD0214	11.28	1	32	40	117	10	0	113	0	nc	nc	nc	2012	3	26
20	SW04002	47.26	1	33	23	117	35	0	115	0	1	0	0	2004	1	5
21	SW070013	2.46	1	32	46	117	15	0	169	1	nc	nc	nc	2006	12	27
22	KXD0101	7.96	1	33	20	117	30	0	176	1	nc	0	1	2006	2	22
23	SW050587	22.63	1	33	14	117	25	0	180	1	nc	0	0	2005	7	10
24	KXH0005	2.08	0	32	42	118	37	1	116	0	0.8	nc	nc	1994	12	5
25	LMH0039	3.89	0	39	26	125	11	1	145	0	2.3	nc	nc	1993	9	2
26	ASP0116	3.76	0	32	34	118	51	1	149	0	2.5	nc	nc	1993	1	3
27	BCO0002	6.72	0	35	37	123	8	1	152	0	2.1	nc	nc	1993	10	7
28	CEH0082	3.34	0	33	16	118	50	1	153	0	2.8	nc	nc	2000	11	9
29	MSK0072	4.15	0	32	37	117	34	1	157	0	4.7	nc	nc	1995	9	20
30	CZB0020	5.65	0	35	21	122	4	1	163	0	3.2	nc	nc	1995	9	21
31	SMH0021	9.01	0	33	13	118	28	1	172	1	2.9	nc	nc	1999	1	1
32	JEA0085	1.75	0	34	18	121	12	1	176	1	3.1	nc	nc	2000	11	10
33	MJK0030	2.25	0	32	34	118	7	1	177	1	4.7	nc	nc	1999	12	8
34	BXD0003	1.61	0	32	36	118	54	1	181	1	3.8	nc	nc	2003	10	19
35	BXM0019	1.99	0	35	23	123	2	1	184	1	4.3	nc	nc	1995	9	3
36	DKG0001	1.56	0	32	38	118	3	1	184	1	3.2	nc	nc	2000	12	8
37	JXA0048	1.34	0	32	7	118	51	1	188	1	7.2	nc	nc	2000	1	17
38	BXM0022	5.58	0	35	24	122	58	1	190	1	6.1	nc	nc	1995	9	4
39	LMH0037	3.13	0	32	26	118	50	1	193	1	nc	nc	nc	1993	7	12
40	CMS0013	8.32	0	32	27	117	52	1	196	1	nc	nc	nc	1991	8	17
41	TGS0025	4.72	0	32	35	117	27	1	nc	0	2	nc	nc	1991	9	18
42	LMH0079	7.01	0	32	37	117	31	0	122	0	nc	0	0	1995	11	22
43	JXA0249	1.05	0	32	38	117	30	0	145	0	1.5	0	0	2006	10	13
44	LXC0028	3.43	0	32	34	119	23	0	156	0	2.9	0	0	1997	1	19
45	LMH0076	5.99	0	34	35	121	32	0	160	0	1.9	0	0	1995	10	30
46	MAI0007	3.59	0	32	16	118	43	0	168	1	4.8	0	1	1993	12	30
47	RSS0031	7.67	0	36	24	122	29	0	168	1	1.5	1	0	1997	10	29
48	WXC0032	3.84	0	nc	nc	nc	nc	0	168	1	4.1	0	0	1992	5	25
49	LMH0015	6.18	0	32	40	119	3	0	169	1	1.4	1	0	1993	1	13
50	SMC0069	1.84	0	32	32	117	54	0	172	1	5.4	0	0	1999	1	9
51	SMC0115	2.5	0	32	51	117	56	0	172	0	4.3	0	0	2002	1	8
52	LSE0013	5.36	0	32	41	117	34	0	175	1	2.5	1	0	1995	11	21
53	DSR0028	1.45	0	32	13	118	35	0	176	1	3.4	0	0	2007	11	17
54	EPM0230	1.37	0	32	28	118	5	0	177	1	4.1	0	0	2003	1	3
55	BXM0027	4.75	0	37	15	123	46	0	180	1	4.4	1	0	1995	9	17
56	LSE0005	3.49	0	33	5	120	2	0	180	1	4	0	0	1994	11	25
57	BJD0017	5.58	0	35	38	122	22	0	181	1	3.5	0	1	1992	10	16
58	DCL0027	4.92	0	32	32	117	28	0	187	1	4.2	1	1	1997	9	21
59	DPC0031	2.07	0	36	1	122	20	0	nc	0	3	0	0	1998	10	6
60	MKW0021	1.16	0	32	23	118	11	0	172	1	0	0	1	2003	12	7
61	ASP0021	8.15	0	35	8	122	12	0	177	1	3.1	0	1	1992	9	2
62	JFB0031	2.28	0	35	39	122	7	0	181	1	4	1	0	1992	9	27
63	BSM0018	5.02	0	35	23	123	2	0	169	1	3.9	0	1	1995	9	3
nc = data was not collected for this individual
